# Supplementary material for: Comprehensive analysis of miRNA profiling in Schistosoma mekongi across life cycle stages
Source: Sci Rep. 2024 Jan 29;14:2347. doi: 10.1038/s41598-024-52835-5 (PMC10822868; doi:10.1038/s41598-024-52835-5)
Supplement: Supplementary file 2 — Supplementary Table 1. [file 41598_2024_52835_MOESM2_ESM.xlsx]

## Sheet: Seq.Stat.
Supplementary Table 1. Sequencing statistic of S. mekongi small RNA after pre-processed step
Sample	Number of reads	Number of reads (miRNA)	Bases	Q20 (%)	GC (%)
Egg-1	1966121	19369	47592107	97.94	53.8
Egg-2	2678751	25623	65059787	99.29	53.92
Cercaria-1	654754	1953	15092747	98.07	50.44
Cercaria-2	542502	1591	12520091	99.13	50.73
Female-1	259044	1369	5838574	97.96	49.41
Female-2	398872	2056	8993240	99.15	49.48
Male-1	269351	9069	6121267	97.47	50.98
Male-2	325073	11661	7371900	98.89	50.76
