# Supplementary material for: Comprehensive analysis of miRNA profiling in Schistosoma mekongi across life cycle stages
Source: Sci Rep. 2024 Jan 29;14:2347. doi: 10.1038/s41598-024-52835-5 (PMC10822868; doi:10.1038/s41598-024-52835-5)
Supplement: Supplementary file 3 — Supplementary Table 2. [file 41598_2024_52835_MOESM3_ESM.xlsx]

## Sheet: Supplementary Table S3
Supplementary Table 2. Gene ontology terms of S. mekongi miRNA mannually curated against S. japonicum miRNA
miRNA	Gene	Description	OG	Annotation
Smk-predicted-miRNA -1	Sjp_0027750	NA	NA	NA
Smk-miR-71a	Sjp_0049670	NA	BP	regulation of transcription by RNA polymerase II
Smk-miR-71a	Sjp_0049670	NA	CC	NURF complex
Smk-miR-71a	Sjp_0049670	NA	MF	protein binding
Smk-miR-7-5p	Sjp_0012870	NA	NA	NA
Smk-miR-36-3p	Sjp_0021670	CCR4-NOT transcription complex subunit 2	BP	regulation of transcription,DNA-templated,regulation of stem cell population maintenance
Smk-miR-36-3p	Sjp_0021670	CCR4-NOT transcription complex subunit 2	CC	CCR4-NOT core complex
Smk-miR-36-3p	Sjp_0023330	Serrate RNA effector molecule isoform 3	BP	mRNA processing,gene silencing by RNA
Smk-miR-36-3p	Sjp_0023330	Serrate RNA effector molecule isoform 3	CC	nucleus
Smk-miR-2c-3p	Sjp_0114990	NA	MF	protein binding
Smk-miR-2a-3p	Sjp_0028810	Death domain-associated protein	MF	histone binding
Smk-miR-2a-3p	Sjp_0057690	NA	BP	regulation of transcription (DNA-templated)
Smk-miR-2a-3p	Sjp_0057690	NA	MF	DNA-binding transcription factor activity,zinc ion binding,sequence-specific DNA binding
Smk-let-7	Sjp_0000610	NA	BP	DNA repair,chromatin remodeling,histone H4 acetylation,histone H2A acetylation
Smk-let-7	Sjp_0000610	NA	CC	NuA4 histone acetyltransferase complex
Smk-let-7	Sjp_0001510	Symplekin isoform 2	BP	mRNA processing
Smk-let-7	Sjp_0001510	Symplekin isoform 3	CC	nucleus
Smk-let-7	Sjp_0014730	NA	BP	regulation of transcription,DNA-templated,intracellular signal transduction
Smk-let-7	Sjp_0014730	NA	MF	DNA binding,protein dimerization activity
Smk-let-7	Sjp_0048920	NA	BP	protein phosphorylation
Smk-let-7	Sjp_0048920	NA	MF	protein kinase activity,protein serine/threonine kinase activity,ATP binding
Smk-predicted-miRNA -5	Sjp_0001020	NA	NA	NA
Smk-predicted-miRNA -29	Sjp_0027750	NA	NA	NA
Smk-predicted-miRNA -29	Sjp_0085820	NA	BP	transcription by RNA polymerase II
Smk-predicted-miRNA -29	Sjp_0097700	NA	BP	microtubule-based movement
Smk-predicted-miRNA -29	Sjp_0097700	NA	CC	cytoplasmic dynein complex
Smk-predicted-miRNA -29	Sjp_0097700	NA	MF	protein binding
Smk-predicted-miRNA -29	Sjp_0125370	NA	NA	NA
Smk-predicted-miRNA -16	Sjp_0027750	NA	NA	NA
Smk-predicted-miRNA -16	Sjp_0085820	NA	BP	transcription by RNA polymerase II
Smk-predicted-miRNA -16	Sjp_0097700	NA	BP	microtubule-based movement
Smk-predicted-miRNA -16	Sjp_0097700	NA	CC	cytoplasmic dynein complex
Smk-predicted-miRNA -16	Sjp_0097700	NA	MF	protein binding
Smk-predicted-miRNA -16	Sjp_0125370	NA	NA	NA
Smk-predicted-miRNA -13	Sjp_0044240	NA	BP	proteolysis,DNA integration
Smk-predicted-miRNA -13	Sjp_0044240	NA	MF	nucleic acid binding,aspartic-type endopeptidase activity
Smk-predicted-miRNA -13	Sjp_0125520	NA	NA	NA
Smk-predicted-miRNA -11	Sjp_0027750	NA	NA	NA
Smk-predicted-miRNA -11	Sjp_0085820	NA	BP	transcription by RNA polymerase II
Smk-predicted-miRNA -11	Sjp_0097700	NA	BP	microtubule-based movement
Smk-predicted-miRNA -11	Sjp_0097700	NA	CC	cytoplasmic dynein complex
Smk-predicted-miRNA -11	Sjp_0097700	NA	MF	protein binding
Smk-predicted-miRNA -11	Sjp_0125370	NA	NA	NA
Smk-predicted-miRNA -1	Sjp_0085820	NA	BP	transcription by RNA polymerase II
Smk-predicted-miRNA -1	Sjp_0097700	NA	BP	microtubule-based movement
Smk-predicted-miRNA -1	Sjp_0097700	NA	CC	cytoplasmic dynein complex
Smk-predicted-miRNA -1	Sjp_0097700	NA	MF	protein binding
Smk-predicted-miRNA -1	Sjp_0125370	NA	NA	NA
