# Supplementary material for: Comprehensive analysis of miRNA profiling in Schistosoma mekongi across life cycle stages
Source: Sci Rep. 2024 Jan 29;14:2347. doi: 10.1038/s41598-024-52835-5 (PMC10822868; doi:10.1038/s41598-024-52835-5)
Supplement: Supplementary file 4 — Supplementary Table 3. [file 41598_2024_52835_MOESM4_ESM.xlsx]

## Sheet: Supplementary Table S4
Supplementary Table 3. Orthologous miRNA of S. mekongi against other worm species
Species	Type	Parasite	Smk-miR-3479	Smk-miR-2	Smk-bantam	Smk-miR-2162	Smk-miR-71	Smk-miR-36	Smk-miR-124	Smk-miR-61	Smk-let-7	Smk-miR-7	Smk-miR-190	Smk-miR-10	Smk-miR-8	Smk-miR-125
Schistosoma japonicum	Fluke Worm	Yes	Presence	Presence	Presence	Presence	Presence	Presence	Presence	Presence	Presence	Presence	Presence	Presence	Presence	Presence
Panagrellus redivivus	Free-Living Nematode	No	Absence	Absence	Absence	Absence	Presence	Presence	Presence	Absence	Absence	Absence	Absence	Absence	Absence	Absence
Haemonchus contortus	Barber's Pole Worm	Yes	Absence	Presence	Absence	Absence	Presence	Absence	Presence	Absence	Absence	Absence	Presence	Absence	Absence	Absence
Pristionchus pacificus	Free-Living Nematode	No	Absence	Presence	Absence	Absence	Presence	Presence	Presence	Absence	Absence	Absence	Absence	Absence	Absence	Absence
Caenorhabditis elegans	Free-Living Nematode	No	Absence	Presence	Absence	Absence	Presence	Absence	Presence	Absence	Absence	Absence	Absence	Absence	Absence	Absence
Caenorhabditis brenneri	Free-Living Nematode	No	Absence	Presence	Absence	Absence	Absence	Absence	Presence	Absence	Absence	Absence	Absence	Absence	Absence	Absence
Echinococcus multilocularis	Tapeworm	Yes	Absence	Presence	Absence	Presence	Presence	Presence	Presence	Presence	Absence	Presence	Presence	Presence	Presence	Presence
Brugia malayi	Filarial Worm	Yes	Absence	Presence	Absence	Absence	Presence	Absence	Presence	Absence	Absence	Presence	Absence	Absence	Absence	Absence
Heligmosomoides polygyrus	Nematode	Yes	Absence	Presence	Absence	Absence	Presence	Presence	Presence	Absence	Absence	Absence	Absence	Absence	Absence	Absence
Schistosoma mansoni	Fluke Worm	Yes	Presence	Presence	Absence	Presence	Presence	Presence	Presence	Presence	Presence	Presence	Presence	Presence	Presence	Presence
Fasciola hepatica	Fluke Worm	Yes	Presence	Presence	Presence	Presence	Presence	Presence	Presence	Presence	Absence	Presence	Presence	Presence	Presence	Presence
Caenorhabditis remanei	Free-Living Nematode	No	Absence	Presence	Absence	Absence	Presence	Absence	Presence	Absence	Absence	Absence	Absence	Absence	Absence	Absence
Caenorhabditis briggsae	Free-Living Nematode	No	Absence	Presence	Absence	Absence	Presence	Absence	Presence	Absence	Absence	Absence	Absence	Absence	Absence	Absence
Gyrodactylus salaris	Monogenean	Yes	Absence	Presence	Absence	Absence	Presence	Presence	Presence	Absence	Absence	Presence	Presence	Presence	Presence	Absence
Echinococcus granulosus	Tapeworm	Yes	Absence	Presence	Absence	Presence	Presence	Presence	Presence	Presence	Absence	Presence	Presence	Presence	Presence	Presence
Strongyloides ratti	Nematode	Yes	Absence	Absence	Absence	Absence	Presence	Absence	Presence	Absence	Absence	Absence	Absence	Absence	Absence	Absence
Ascaris suum	Roundworm	Yes	Absence	Presence	Absence	Absence	Presence	Presence	Presence	Absence	Absence	Presence	Absence	Absence	Absence	Absence
