# Supplementary material for: Comprehensive analysis of miRNA profiling in Schistosoma mekongi across life cycle stages
Source: Sci Rep. 2024 Jan 29;14:2347. doi: 10.1038/s41598-024-52835-5 (PMC10822868; doi:10.1038/s41598-024-52835-5)
Supplement: Supplementary file 5 — Supplementary Table 4. [file 41598_2024_52835_MOESM5_ESM.xlsx]

## Sheet: precursor
		Supplementary Table 4. The predicted miRNAs sequences
miRNA	Mature sequence	Star sequence	Precursor sequence	Gibb's free energy (kcal/mol )	Prrecursor coordinate
Smk-predicted-miRNA-1	uuggauguggucgcuugcagaucug	gauuugcuuugagacgcauccgaua	uuggauguggucgcuugcagaucugauuagauuugcuuugagacgcauccgaua	-22.7	SJC_S000403:85562..85616:-
Smk-predicted-miRNA-2	ggguuggagcacagcgauagug	uaaauauugagcuguguaucacaccg	uaaauauugagcuguguaucacaccgacggacaguuuauugucuguauugggguuggagcacagcgauagug	-25	SJC_S015878:403..475:-
Smk-predicted-miRNA-3	ucaacuaccucacuccuuau	aagugaagugguugacg	aagugaagugguugacguguucaacuaccucacuccuuau	-15.2	SJC_S003088:1691..1731:-
Smk-predicted-miRNA-4	ggacucaucugcuggaugua	aauccaggaugcgcuuucca	aauccaggaugcgcuuuccauucuacuugggacucaucugcuggaugua	-13.9	SJC_S001577:15974..16023:+
Smk-predicted-miRNA-5	ucgguauuugguuguacgccuu	ggaauucguaaagaccaaauaugguua	ggaauucguaaagaccaaauaugguuacaauagccguuuucgguaugucauuuucggccaucgguauuugguuguacgccuu	-20.3	SJC_S000180:288211..288293:+
Smk-predicted-miRNA-6	gguucuaacguuaaaagcuc	gcgggauucuagagucau	gcgggauucuagagucauagcuaaggaggcuuuuuguccuauuuggcauaagguucuaacguuaaaagcuc	-14.1	SJC_S000420:300092..300163:+
Smk-predicted-miRNA-7	gcauuccgcuagagccugauu	ucagguguaauaggaaugcua	gcauuccgcuagagccugauuguagucagguguaauaggaaugcua	-21.4	SJC_S000016:191409..191455:-
Smk-predicted-miRNA-8	agcuuaucaaacucugccucu	agguggacaagugauccugu	agcuuaucaaacucugccucugcaaucgauaagagcacagcgucuaaucgguguggcagaagguggacaagugauccugu	-25.3	SJC_S007752:7883..7963:+
Smk-predicted-miRNA-9	gcuuugcaugcgagaggucccg	gcacuuccagauccuucgcgucca	gcuuugcaugcgagaggucccggguucgaaacccggcacuuccagauccuucgcgucca	-22	SJC_S006085:413..472:-
Smk-predicted-miRNA-10	gugauguggauauucguaaagauc	uguucacgagaccacauucaa	uguucacgagaccacauucaauucaauaaugaaaugugauguggauauucguaaagauc	-15	SJC_S000005:633336..633395:+
Smk-predicted-miRNA-11	uuggauguggucgcuugcagaucug	gauuugcuuugagacgcauccgaua	uuggauguggucgcuugcagaucugauuagauuugcuuugagacgcauccgaua	-22.7	SJC_S000403:87737..87791:-
Smk-predicted-miRNA-12	cuaaagaauuccacacua	gugggaacaaaggug	gugggaacaaaggugugcauuacuaaagaauuccacacua	-8.1	SJC_S000492:110034..110074:-
Smk-predicted-miRNA-13	gccuguccgagggucgguu	cgucgacaucuugagagcau	cgucgacaucuugagagcauauuacggcuaugggauauccuguggccaugccuguccgagggucgguu	-25.7	SJC_S000931:10022..10090:-
Smk-predicted-miRNA-14	ugcauuccgcuagagccugau	cagguguaauaggaaugcuac	ugcauuccgcuagagccugauuguagucagguguaauaggaaugcuac	-21.4	SJC_S000016:191408..191456:-
Smk-predicted-miRNA-15	ucaacuaccucacuccuuau	aagugaagugguugacg	cgucgacaucuugagagcauauuacggcuaugggauauccuguggccaugccuguccgagggucgguu	-25.7	SJC_S000726:38294..38334:+
Smk-predicted-miRNA-16	uuggauguggucgcuugcagaucug	gauguguguguguguguguauguguggcu	gauguguguguguguguguauguguggcuaugugauaguuguuguguuuugguuggauguggucgcuugcagaucug	-14	SJC_S000403:85591..85668:-
Smk-predicted-miRNA-17	uaaaagguccuggguuca	aacccacgauuuucugau	aacccacgauuuucugauucuuaguagucauaugguaagguguucaccacugaauuaaaagguccuggguuca	-18.6	SJC_S002322:31283..31356:+
Smk-predicted-miRNA-18	uggaagacuugugauuuaguuguu	caacaaucacaaaucuccaug	uggaagacuugugauuuaguuguuuaaugucgaaauacaaguaaaacauugucauaucuaaaugaacaacaaucacaaaucuccaug	-22	SJC_S005013:7093..7180:-
Smk-predicted-miRNA-19	ugcuucgauguccgguggguu	uccaucguugguggagugac	uccaucguugguggagugacaucuaucggaagaucuguagaugcugcuucgauguccgguggguu	-24.1	SJC_S001732:64123..64188:-
Smk-predicted-miRNA-20	ugucauggaguugcucucuau	agagagcacuuuuaugacgga	agagagcacuuuuaugacggagacgaauauuaucuucgaauuuuauuuugaaguuccauaaugucauggaguugcucucuau	-28.5	SJC_S004484:20093..20175:+
Smk-predicted-miRNA-21	acgcucccacugacugcagcc	cuguccgucuaaaugggacgguaa	cuguccgucuaaaugggacgguaagaacucggaaagauagagacacacgaccuugucucuuucuugucucugcuuacgcucccacugacugcagcc	-32.8	SJC_S016624:1471..1567:+
Smk-predicted-miRNA-22	uucaugucucaacuucgug	ugaaguugagacaugaaau	uucaugucucaacuucgugcugcaucuaaaauugcuccaugacuugaucgauguaucaagcgaugaaguugagacaugaaau	-32.7	SJC_S000496:118972..119054:-
Smk-predicted-miRNA-23	uuaccagaacugcuugcacu	uuaagguaguuuuaaca	uuaccagaacugcuugcacuuauuaagguaguuuuaaca	-8.6	SJC_S001731:6360..6399:+
Smk-predicted-miRNA-24	ggguuggagcacagcgauagug	uaaauauugagcuguguaucacaccg	uaaauauugagcuguguaucacaccgacggacaguuuauugucuguauugggguuggagcacagcgauagug	-25	SJC_S001262:85191..85263:-
Smk-predicted-miRNA-25	ggguuggagcacagcgauagug	uaaauauugagcuguguaucacaccg	uaaauauugagcuguguaucacaccgacggacaguuuauugucuguauugggguuggagcacagcgauagug	-25	SJC_S001262:85659..85731:-
Smk-predicted-miRNA-26	augcauuccgcuagagccugau	cagguguaauaggaaugcuaca	augcauuccgcuagagccugauuguagucagguguaauaggaaugcuaca	-21.4	SJC_S000016:191407..191457:-
Smk-predicted-miRNA-27	gucguuggauugguaucguu	uacuaccgaucaaaugguuu	uacuaccgaucaaaugguuuagugaagucguuggauugguaucguu	-12.4	SJC_S000778:33625..33671:+
Smk-predicted-miRNA-28	cgccuucagugucuguuug	aacggcgcacgcauuagaggucag	cgccuucagugucuguuuguaacagcaggugccuaccuuuuauaguuggguggguauguguagacguuuuuaaacggcgcacgcauuagaggucag	-32.3	SJC_S000077:748071..748167:-
Smk-predicted-miRNA-29	uuggauguggucgcuugcagaucug	gauuugcuuugagacgcauccgaua	uuggauguggucgcuugcagaucugauuagauuugcuuugagacgcauccgaua	-22.7	SJC_S009661:133..187:+
Smk-predicted-miRNA-30	uaggacauacuggaaauguc	guuuuccaauguccgguc	uaggacauacuggaaaugucuguuuuccaauguccgguc	-13.5	SJC_S026939:810..849:-
Smk-predicted-miRNA-31	aucagaaggcugcguguuc	gcagcgguaaggcuucugacuu	gcagcgguaaggcuucugacuucagaucagaaggcugcguguuc	-15.12	SJC_S000057:550231..550275:-
Smk-predicted-miRNA-32	gagugugaguaucuaugu	guaguaacuuacuuuacugua	guaguaacuuacuuuacuguagacgagcauuugggauccgguugucccgggugcgcaaaaugagugugaguaucuaugu	-25.3	SJC_S000332:171896..171975:-
Smk-predicted-miRNA-33	gcgccucgaucauucugugc	acuguuggccgugcgccu	acuguuggccgugcgccuggacaacguccugcucuaaacgaagaguuccuaagcgccucgaucauucugugc	-14.6	SJC_S000491:293813..293885:-

## Sheet: Topology
Smk-predicted-miRNA-1	#VALUE!
Smk-predicted-miRNA-2	#VALUE!
Smk-predicted-miRNA-3	#VALUE!
Smk-predicted-miRNA-4	#VALUE!
Smk-predicted-miRNA-5	#VALUE!
Smk-predicted-miRNA-6	#VALUE!
Smk-predicted-miRNA-7	#VALUE!
Smk-predicted-miRNA-8	#VALUE!
Smk-predicted-miRNA-9	#VALUE!
Smk-predicted-miRNA-10	#VALUE!
Smk-predicted-miRNA-11	#VALUE!
Smk-predicted-miRNA-12	#VALUE!
Smk-predicted-miRNA-13	#VALUE!
Smk-predicted-miRNA-14	#VALUE!
Smk-predicted-miRNA-15	#VALUE!
Smk-predicted-miRNA-16	#VALUE!
Smk-predicted-miRNA-17	#VALUE!
Smk-predicted-miRNA-18	#VALUE!
Smk-predicted-miRNA-19	#VALUE!
Smk-predicted-miRNA-20	#VALUE!
Smk-predicted-miRNA-21	#VALUE!
Smk-predicted-miRNA-22	#VALUE!
Smk-predicted-miRNA-23	#VALUE!
Smk-predicted-miRNA-24	#VALUE!
Smk-predicted-miRNA-25	#VALUE!
Smk-predicted-miRNA-26	#VALUE!
Smk-predicted-miRNA-27	#VALUE!
Smk-predicted-miRNA-28	#VALUE!
Smk-predicted-miRNA-29	#VALUE!
Smk-predicted-miRNA-30	#VALUE!
Smk-predicted-miRNA-31	#VALUE!
Smk-predicted-miRNA-32	#VALUE!
Smk-predicted-miRNA-33	#VALUE!
